# Supplementary material for: Corrected placement of Mus-Rattus fossil calibration forces precision in the molecular tree of rodents
Source: Sci Rep. 2015 Sep 28;5:14444. doi: 10.1038/srep14444 (PMC4585935; doi:10.1038/srep14444)
Supplement: Supplementary Dataset S1 [file srep14444-s1.xls]

## Sheet: Dataset S1
Dataset S1. Qualitative data of Siwalik murine rodents analyzed in this study. Schematic diagrams of the size and inclination of the metacone are shown on figure 2a-e. Six specimens assigned to Progonomys hussaini in Kimura et al. [34,45] were removed from P. hussaini here because they have more bulbous cusps and wider teeth than P. hussaini and belong to an unnamed taxon. Four specimens, shown w…																Google Scholar Search for Keywords
Age (Ma)	Locality	Specimen ID	Species	Wear stage	Size of metacone		Inclination of metacone			Posterostyle						Keyword
					a	b	c	d	e	as large as enterostyle	smaller than enterostyle	absent				"Mus Rattus divergence" "jacobs"	Google scholar: "include citations" "include patents" checked
6.5	13	221	Karnimata huxleyi	2		x			x			x				"Mus Rattus split" "jacobs"	Google scholar: "include citations" "include patents" checked
6.5	13	230	Karnimata huxleyi	2		x			x			x				"Mus rattus" "fossil calibration"	Google scholar: "include citations" "include patents" checked
6.5	13	233	Karnimata huxleyi	2		x			x			x				"Mus Rattus" "fossil date"	Google scholar: "include citations" "include patents" checked
6.5	13	240	Karnimata huxleyi	2		x			x			x				"Mus Rattus" "molecular dating"	Google scholar: "include citations" "include patents" checked
6.5	13	241	Karnimata huxleyi	2		x		x				x				"Progonomys" "fossil calibration"	Google scholar: "include citations" "include patents" checked
6.5	13	245	Karnimata huxleyi	2		x			x			x				"Progonomys" "fossil date"	Google scholar: "include citations" "include patents" checked
6.5	13	246	Karnimata huxleyi	1		x			x			x				"Progonomys" "molecular dating"	Google scholar: "include citations" "include patents" checked
6.5	13	209	Mus auctor	3	x		x					x				"mouse rat" "fossil calibration"	Google scholar: "include citations" "include patents" checked
6.5	13	210	Mus auctor	3	x		x					x				"mouse rat" "fossil date"	Google scholar: "include citations" "include patents" checked
6.5	13	211	Mus auctor	3	x		x					x				"mouse rat" "molecular dating" "jacobs"	Google scholar: "include citations" "include patents" checked
6.5	13	214	Mus auctor	3	x		x					x
6.5	13	219	Mus auctor	2	x		x					x				searched January 9, 2015
6.5	13	220	Mus auctor	2	x		x					x
6.5	13	224	Mus auctor	3	x		x					x
6.5	13	228	Mus auctor	2	x			x				x
6.5	13	229	Mus auctor	2	x		x					x
6.5	13	232	Mus auctor	3	x		x					x
6.5	13	238	Mus auctor	2	x		x					x
6.5	13	309	Mus auctor	3	x		x					x
6.5	13	244	Parapelomys robertsi	2		x			x			x
6.5	13	254	Parapelomys robertsi	1		x			x			x
6.5	13	255	Parapelomys robertsi	2		x			x			x
6.5	13	262	Parapelomys robertsi	1		x			x			x
7.18	581	52941	Parapelomys sp.	2		x			x			x
7.35	921	52928	Karnimata sp.	3		x			x			x
7.35	921	52931	Karnimata sp.	2		x		x				x
7.35	921	52933	Karnimata sp.	3		x			x			x
7.35	921	52934	Karnimata sp.	3		x			x			x
7.35	921	52921	morphotype 4	3	x			x				x
7.35	921	52920	Mus sp.	2	x		x					x
7.35	921	52922	Progonomys sp.	2	x		x					x
7.35	921	52923	Progonomys sp.	2	x		x					x
7.35	921	52925	Progonomys sp.	2	x		x					x
7.35	921	52926	Progonomys sp.	3	x		x					x
7.35	931	52986	Karnimata sp.	3		x			x			x
7.35	931	52987	Karnimata sp.	2		x		x				x
7.35	931	52988	Karnimata sp.	2		x			x			x
7.35	931	52993	Karnimata sp.	2		x			x			x
7.35	931	52997	Karnimata sp.	2		x			x			x
7.35	931	53000	Karnimata sp.	2		x			x			x
7.35	931	53001	Karnimata sp.	3		x			x			x
7.35	931	53003	Karnimata sp.	2		x			x			x
7.35	931	53007	Karnimata sp.	2		x			x			x
7.35	931	50108	morphotype 4	2	x		x					x
7.35	931	52984	morphotype 4	2	x		x					x
7.35	931	52972	Mus sp.	3	x		x					x
7.35	931	52973	Mus sp.	3	x		x					x
7.35	931	52976	Mus sp.	2	x		x					x
7.35	931	52977	Mus sp.	3	x		x					x
7.35	931	52978	Mus sp.	2	x		x					x
7.35	931	52979	Mus sp.	2	x		x					x
7.35	931	52980	Mus sp.	2	x		x					x
7.35	931	52982	Progonomys sp.	2	x		x					x
7.35	931	52983	Progonomys sp.	3	x		x					x
7.4	457	27471	Karnimata sp.	2		x			x			x
7.4	457	27490	Karnimata sp.	3	x		x					x
7.4	457	27467	Progonomys sp.	2	x		x					x
7.95	547	27463	Parapelomys sp.	3		x			x			x
8.2	24	27515	Karnimata sp.	2		x		x				x
8.2	24	27517	Karnimata sp.	3		x			x			x
8.2	24	27520	Karnimata sp.	3		x			x			x
8.2	24	27525	Karnimata sp.	2		x			x			x
8.2	24	27529	Karnimata sp.	3		x			x			x
8.2	24	27530	Karnimata sp.	3		x			x			x
8.2	24	27532	Karnimata sp.	2		x		x				x
8.2	24	27537	Karnimata sp.	2		x		x				x
8.2	24	27538	Karnimata sp.	3		x			x			x
8.2	24	27545	Karnimata sp.	2		x			x			x
8.2	24	27546	Karnimata sp.	2		x		x				x
8.2	24	27547	Karnimata sp.	1		x		x				x
8.2	24	27549	Karnimata sp.	2		x			x			x
8.2	24	33161	Karnimata sp.	2		x		x				x
8.2	24	27521	Progonomys sp.	3		x	x					x
8.2	24	27523	Progonomys sp.	3	x		x					x
8.2	24	27524	Progonomys sp.	2	x		x					x
8.2	24	27528	Progonomys sp.	2	x		x					x
8.2	24	27531	Progonomys sp.	2	x		x					x
8.2	24	27534	Progonomys sp.	2	x		x					x
8.2	24	27541	Progonomys sp.	2	x		x					x
8.2	24	27543	Progonomys sp.	3	x		x					x
8.2	24	27551	Progonomys sp.	2	x		x					x
8.2	34	33403	Progonomys sp.	2	x		x					x
8.2	34	33404	Progonomys sp.	2	x		x					x
8.7	387	27465	morphotype 7	3	x		x					x
8.7	387	27466	morphotype 7	2	x		x					x
8.75	388	27484	Karnimata sp.	3		x		x				x
8.75	388	27486	Karnimata sp.	2		x			x			x
8.75	388	27490	Karnimata sp.	3		x		x				x
8.75	388	27505	Karnimata sp.	3		x			x			x
8.75	388	27507	Karnimata sp.	3		x			x			x
8.75	388	27513	Karnimata sp.	3		x			x			x
8.75	388	27483	Progonomys sp.	2	x		x					x
8.75	388	27485	Progonomys sp.	2	x		x					x
8.75	388	27487	Progonomys sp.	2	x		x					x
8.75	388	27491	Progonomys sp.	3	x		x					x
8.75	388	27493	Progonomys sp.	2	x		x					x
8.75	388	27497	Progonomys sp.	2	x		x					x
8.75	388	27499	Progonomys sp.	2	x		x					x
8.75	388	27500	Progonomys sp.	3	x		x					x
8.75	388	27503	Progonomys sp.	3	x		x					x
8.75	388	27509	Progonomys sp.	3	x		x					x
8.75	388	27510	Progonomys sp.	3	x			x				x
8.75	388	34806	Progonomys sp.	3	x		x					x
9.02	367	27477	Karnimata darwini	2		x		x				x
9.02	367	27478	Karnimata darwini	3		x			x			x
9.02	367	27479	Karnimata darwini	3		x	x					x
9.02	367	27480	Karnimata darwini	2		x			x			x
9.02	367	27481	Karnimata darwini	1		x		x				x
9.02	367	27472	Progonomys debruijni	2	x		x					x
9.02	367	27473	Progonomys debruijni	2	x		x					x
9.02	367	27476	Progonomys debruijni	3	x		x					x
9.23	182	7658	Karnimata darwini	2		x			x			x
9.23	182	7659	Karnimata darwini	2		x		x				x
9.23	182	7660	Karnimata darwini	2		x		x				x
9.23	182	7661	Karnimata darwini	3		x		x				x
9.23	182	7664	Karnimata darwini	2		x		x				x
9.23	182	7666	Karnimata darwini	2		x			x			x
9.23	182	7670	Karnimata darwini	2		x		x				x
9.23	182	7675	Karnimata darwini	1	x			x				x
9.23	182	7683	Karnimata darwini	3		x			x			x
9.23	182	7690	Karnimata darwini	2		x			x			x
9.23	182	7691	Karnimata darwini	2		x		x				x
9.23	182	7692	Karnimata darwini	1		x		x				x
9.23	182	7693	Karnimata darwini	3		x			x			x
9.23	182	7695	Karnimata darwini	2	x			x				x
9.23	182	7696	Karnimata darwini	1	x			x				x
9.23	182	7698	Karnimata darwini	1	x			x				x
9.23	182	7701	Karnimata darwini	2		x		x				x
9.23	182	7706	Karnimata darwini	1	x		x					x
9.23	182	7711	Karnimata darwini	2	x		x					x
9.23	182	7714	Karnimata darwini	2		x		x				x
9.23	182	7715	Karnimata darwini	2		x			x			x
9.23	182	7716	Karnimata darwini	2		x		x				x
9.23	182	7717	Karnimata darwini	3		x		x				x
9.23	182	7723	Karnimata darwini	3	x			x				x
9.23	182	7724	Karnimata darwini	2		x		x				x
9.23	182	7729	Karnimata darwini	2		x			x			x
9.23	182	7732	Karnimata darwini	1	x			x				x
9.23	182	7733	Karnimata darwini	1		x		x				x
9.23	182	7737	Karnimata darwini	2		x	x					x
9.23	182	7746	Karnimata darwini	3		x		x				x
9.23	182	7682	Parapodemus sp.	2	x				x			x
9.23	182	7734	Parapodemus sp.	3		x			x			x
9.23	182	7665	Progonomys debruijni	3		x	x					x
9.23	182	7672	Progonomys debruijni	3	x		x					x
9.23	182	7678	Progonomys debruijni	1	x				x			x
9.23	182	7679	Progonomys debruijni	3	x		x					x
9.23	182	7687	Progonomys debruijni	3	x		x					x
9.23	182	7689	Progonomys debruijni	2	x		x					x
9.23	182	7700	Progonomys debruijni	2	x		x					x
9.23	182	7702	Progonomys debruijni	2	x		x					x
9.23	182	7704	Progonomys debruijni	2	x		x					x
9.23	182	7705	Progonomys debruijni	2	x		x					x
9.23	182	7718	Progonomys debruijni	2	x		x					x
9.23	182	7735	Progonomys debruijni	2	x		x					x
9.23	182	7736	Progonomys debruijni	3	x			x				x
9.23	182	7738	Progonomys debruijni	3	x			x				x
9.23	182	7739	Progonomys debruijni	3	x		x					x
9.4	224	33525	Karnimata darwini	3		x	x					x
9.4	410	33459	Karnimata darwini	2	x			x				x
10.05	311	34348	Karnimata sp.	3	x				x			x
10.05	311	34540	Karnimata sp.	2		x		x				x
10.05	311	34546	Karnimata sp.	2		x		x				x
10.05	311	34551	Karnimata sp.	3	x				x			x
10.05	311	34554	Karnimata sp.	2	x		x					x
10.05	311	36163	Karnimata sp.	3	x		x					x
10.05	311	34543	morphotype 2	3		x		x				x
10.05	311	34545	Progonomys sp.	2	x			x				x
10.05	311	34549	Progonomys sp.	1	x			x				x
10.05	311	34556	Progonomys sp.	2	x		x					x
10.2	450	33181	Karnimata sp.	2	x			x				x
10.2	450	33182	Karnimata sp.	3	x		x					x
10.2	450	33187	Karnimata sp.	2	x			x				x
10.2	450	33180	Progonomys sp.	3	x			x				x
10.5	259	33936	Karnimata sp.	3	x		x					x
10.5	259	33939	Karnimata sp.	3	x		x					x
10.5	259	33958	Karnimata sp.	3	x				x			x
10.5	259	33960	Karnimata sp.	3		x	x					x
10.5	259	33967	Karnimata sp. (*)	2		x		x				x
10.5	259	33969	Karnimata sp.	2		x		x				x
10.5	259	33972	Karnimata sp. (*)	3		x		x				x
10.5	259	33945	morphotype 1	3	x				x			x
10.5	259	33937	Progonomys sp.	3	x		x					x
10.5	259	33938	Progonomys sp.	3	x		x					x
10.5	259	33959	Progonomys sp.	2	x		x					x
10.5	259	33961	Progonomys sp.	1	x		x					x
10.5	259	33962	Progonomys sp.	3	x			x				x
10.5	259	33963	Progonomys sp.	2		x		x				x
10.5	259	33965	Progonomys sp.	2	x		x					x
10.5	259	33968	Progonomys sp.	2		x	x					x
10.5	259	33970	Progonomys sp.	2	x		x					x
10.5	259	33973	Progonomys sp.	2	x			x				x
10.5	259	33974	Progonomys sp.	2		x	x					x
10.5	259	33975	Progonomys sp.	3	x		x					x
10.5	259	33976	Progonomys sp.	2	x		x					x
11.15	797	33852	? Karnimata	2	x		x					x
11.15	797	33866	? Karnimata	3	x			x				x
11.15	797	36822	? Karnimata	2	x		x					x
11.15	797	33869	Progonomys hussaini	1	x			x				x
11.15	797	33878	Progonomys hussaini	2	x		x					x
11.15	797	36819	Progonomys hussaini	3	x		x					x
11.15	797	36821	Progonomys hussaini	1	x			x				x
11.15	797	36823	Progonomys hussaini	1	x			x				x
11.15	797	36826	Progonomys hussaini	2	x			x				x
11.2	791	34973	? Karnimata	3	x		x					x
11.2	791	34975	? Karnimata	3		x	x					x
11.2	791	34965	Progonomys hussaini	3		x		x				x
11.2	791	34976	Progonomys hussaini	3	x		x					x
11.32	809	54023	Progonomys hussaini	2	x		x					x
11.32	809	54031	Progonomys hussaini	1	x		x					x
11.35	76	33564	Progonomys hussaini	3	x				x			x
11.35	76	33566	Progonomys hussaini	2	x			x				x
11.35	76	33567	Progonomys hussaini	3	x		x					x
11.35	76	33568	Progonomys hussaini	3	x		x					x
11.35	76	33583	Progonomys hussaini	3		x		x				x
11.35	76	33588	Progonomys hussaini	2	x			x				x
11.35	76	33592	Progonomys hussaini	2	x		x					x
11.54	83	53814	Progonomys hussaini	3	x			x				x
11.54	83	53815	Progonomys hussaini	2		x	x					x
11.6	504	33639	Progonomys hussaini	1	x		x					x
11.6	504	33801	Progonomys hussaini	1	x		x					x
12.3	634	33330	near Progonomys (*)	3	x		x					x
12.3	634	33338	near Progonomys (*)	2	x		x					x
12.35	496	45013	near Progonomys	2	x		x					x
12.35	496	45014	near Progonomys	3	x		x					x
12.35	496	45024	near Progonomys	3	x			x				x
12.75	714	40053	Antemus chinjiensis	1	x		x					x
12.75	825	53859	Antemus chinjiensis	1	x			x				x
13.1	690	33450	Antemus chinjiensis	2	x		x					x
13.18	718	33830	Antemus chinjiensis	2	x		x					x
13.18	718	45006	Antemus chinjiensis	1	x		x					x
13.18	750	48418	Antemus chinjiensis	3	x		x					x
13.6	651	36769	Antemus chinjiensis	3	x		x					x
13.6	651	36772	Antemus chinjiensis	2	x		x					x
13.6	651	36779	Antemus chinjiensis	1	x		x					x
13.62	430	36706	Antemus chinjiensis	3	x			x				x
13.62	430	36707	Antemus chinjiensis	1	x			x				x
13.62	430	36718	Antemus chinjiensis	2	x		x					x
13.62	430	36719	Antemus chinjiensis	2	x		x					x
13.65	640	33448	Antemus chinjiensis	3	x				x			x
13.65	640	33449	Antemus chinjiensis	2	x		x					x
13.65	640	36809	Antemus chinjiensis	2	x		x					x
13.65	641	33740	Antemus chinjiensis	1	x		x					x
13.65	641	33747	Antemus chinjiensis	2	x		x					x
13.8	491	26262	Antemus chinjiensis	3	x			x				x
13.8	491	26290	Antemus chinjiensis	1	x		x					x
13.8	491	36697	Antemus chinjiensis	3	x			x				x
13.8	491	36701	Antemus chinjiensis	3	x			x				x
13.8	491	36702	Antemus chinjiensis	3	x		x					x
13.8	491	36711	Antemus chinjiensis	3	x		x					x
14.05	733	45078	near Antemus	3	x		x					x
14.05	733	45083	near Antemus	3	x		x					x
14.05	733	45090	near Antemus	1	x		x					x
14.05	733	45092	near Antemus	1	x		x					x
14.3	709	19546	Potwarmus primitivus	3	x		x					x
14.3	709	19549	Potwarmus primitivus	2	x		x					x
14.3	709	24723	Potwarmus primitivus	3	x		x					x
14.3	709	43105	Potwarmus primitivus	3	x		x					x
14.3	709	43182	Potwarmus primitivus	2	x		x					x
14.3	709	43183	Potwarmus primitivus	3	x		x					x
14.3	709	43185	Potwarmus primitivus	2	x		x					x
14.3	709	43186	Potwarmus primitivus	1	x		x					x
14.3	709	43201	Potwarmus primitivus	3	x		x					x
14.3	709	43555	Potwarmus primitivus	3	x		x					x
14.3	709	43558	Potwarmus primitivus	1	x		x					x
14.3	709	48187	Potwarmus primitivus	1	x		x					x
