# Supplementary material for: Corrected placement of Mus-Rattus fossil calibration forces precision in the molecular tree of rodents
Source: Sci Rep. 2015 Sep 28;5:14444. doi: 10.1038/srep14444 (PMC4585935; doi:10.1038/srep14444)
Supplement: Supplementary Dataset S2 [file srep14444-s2.xls]

## Sheet: Dataset S2
Dataset S2. A list of specimens of modern murine species used in this study.
Museum	Specimen ID	Species
NMNH	183388	Aethomys kaiseri
NMNH	183389	Aethomys kaiseri
NMNH	183390	Aethomys kaiseri
NMNH	183391	Aethomys kaiseri
NMNH	183392	Aethomys kaiseri
NMNH	183393	Aethomys kaiseri
NMNH	183394	Aethomys kaiseri
NMNH	183396	Aethomys kaiseri
MCZ	7161	Apodemus agrarius
MCZ	7164	Apodemus agrarius
MCZ	7165	Apodemus agrarius
MCZ	7166	Apodemus agrarius
MCZ	7167	Apodemus agrarius
MCZ	23492	Apodemus agrarius
MCZ	43493	Apodemus agrarius
NMNH	112304	Apodemus agrarius
NMNH	112310	Apodemus agrarius
NMNH	112312	Apodemus agrarius
NMNH	112314	Apodemus agrarius
NMNH	112315	Apodemus agrarius
NMNH	112316	Apodemus agrarius
NMNH	112317	Apodemus agrarius
NMNH	112320	Apodemus agrarius
NMNH	112321	Apodemus agrarius
NMNH	112328	Apodemus agrarius
NMNH	294668	Apodemus agrarius
NMNH	294673	Apodemus agrarius
NMNH	294674	Apodemus agrarius
NMNH	294677	Apodemus agrarius
NMNH	299217	Apodemus agrarius
NMNH	299220	Apodemus agrarius
NMNH	299221	Apodemus agrarius
NMNH	299222	Apodemus agrarius
NMNH	299223	Apodemus agrarius
NMNH	299626	Apodemus agrarius
NMNH	123611	Apodemus flavicollis
NMNH	124359	Apodemus flavicollis
NMNH	124397	Apodemus flavicollis
NMNH	124398	Apodemus flavicollis
NMNH	124401	Apodemus flavicollis
NMNH	124405	Apodemus flavicollis
NMNH	124406	Apodemus flavicollis
NMNH	124408	Apodemus flavicollis
NMNH	124548	Apodemus flavicollis
NMNH	458755	Apomys littoralis
NMNH	458756	Apomys littoralis
NMNH	458757	Apomys littoralis
NMNH	458758	Apomys littoralis
NMNH	458759	Apomys littoralis
NMNH	458760	Apomys littoralis
NMNH	458761	Apomys littoralis
NMNH	458762	Apomys littoralis
NMNH	458763	Apomys littoralis
NMNH	573505	Archboldomys luzonensis
NMNH	573837	Archboldomys luzonensis
NMNH	573838	Archboldomys luzonensis
NMNH	573840	Archboldomys luzonensis
NMNH	516224	Arvicanthis abyssinicus
NMNH	516225	Arvicanthis abyssinicus
NMNH	516226	Arvicanthis abyssinicus
NMNH	516227	Arvicanthis abyssinicus
NMNH	516229	Arvicanthis abyssinicus
NMNH	516230	Arvicanthis abyssinicus
NMNH	516231	Arvicanthis abyssinicus
NMNH	516232	Arvicanthis abyssinicus
NMNH	516233	Arvicanthis abyssinicus
NMNH	516234	Arvicanthis abyssinicus
NMNH	516235	Arvicanthis abyssinicus
NMNH	516237	Arvicanthis abyssinicus
NMNH	516238	Arvicanthis abyssinicus
NMNH	516240	Arvicanthis abyssinicus
NMNH	516242	Arvicanthis abyssinicus
NMNH	516243	Arvicanthis abyssinicus
NMNH	516244	Arvicanthis abyssinicus
NMNH	516245	Arvicanthis abyssinicus
NMNH	516246	Arvicanthis abyssinicus
NMNH	516247	Arvicanthis abyssinicus
MCZ	31314	Arvicanthis niloticus
MCZ	31315	Arvicanthis niloticus
MCZ	31316	Arvicanthis niloticus
MCZ	31317	Arvicanthis niloticus
MCZ	31319	Arvicanthis niloticus
MCZ	31323	Arvicanthis niloticus
MCZ	27559	Bandicota indica
MCZ	29473	Bandicota indica
MCZ	32509	Bandicota indica
NMNH	458772	Batomys salomonseni
NMNH	458773	Batomys salomonseni
NMNH	458774	Batomys salomonseni
NMNH	458775	Batomys salomonseni
NMNH	458776	Batomys salomonseni
NMNH	458777	Batomys salomonseni
NMNH	458780	Batomys salomonseni
NMNH	458781	Batomys salomonseni
NMNH	458782	Batomys salomonseni
NMNH	458783	Batomys salomonseni
NMNH	458784	Batomys salomonseni
MCZ	24512	Berylmys bowersi
NMNH	283522	Berylmys bowersi
NMNH	283524	Berylmys bowersi
NMNH	283689	Berylmys bowersi
NMNH	307591	Berylmys bowersi
NMNH	311388	Berylmys bowersi
NMNH	151505	Bullimus luzonicus
NMNH	217605	Bunomys fratrorum
NMNH	217607	Bunomys fratrorum
NMNH	217610	Bunomys fratrorum
NMNH	217611	Bunomys fratrorum
NMNH	217612	Bunomys fratrorum
NMNH	102549	Carpomys melanurus
NMNH	102553	Carpomys melanurus
MCZ	36535	Chiropodomys major
NMNH	356290	Chrotomys mindorensis
NMNH	536800	Chrotomys mindorensis
NMNH	536801	Chrotomys mindorensis
NMNH	536802	Chrotomys mindorensis
MCZ	17644	Colomys goslingi
MCZ	17645	Colomys goslingi
NMNH	141485	Conilurus penicillatus
NMNH	141486	Conilurus penicillatus
NMNH	141487	Conilurus penicillatus
MCZ	35040	Crateromys schadenbergi
NMNH	102544	Crateromys schadenbergi
NMNH	102545	Crateromys schadenbergi
NMNH	102546	Crateromys schadenbergi
NMNH	102546	Crateromys schadenbergi
NMNH	102554	Crateromys schadenbergi
MCZ	23394	Dasymys incomtus
MCZ	31362	Dasymys incomtus
MCZ	31363	Dasymys incomtus
MCZ	31365	Dasymys incomtus
NMNH	516107	Dasymys incomtus
NMNH	516108	Dasymys incomtus
NMNH	516109	Dasymys incomtus
NMNH	516110	Dasymys incomtus
NMNH	516111	Dasymys incomtus
NMNH	516112	Dasymys incomtus
NMNH	516113	Dasymys incomtus
NMNH	412833	Dephomys defua
NMNH	412834	Dephomys defua
NMNH	414493	Dephomys defua
NMNH	414493	Dephomys defua
NMNH	420632	Dephomys defua
NMNH	435471	Dephomys defua
NMNH	435472	Dephomys defua
NMNH	516129	Desmomys harringtoni
NMNH	516130	Desmomys harringtoni
NMNH	516131	Desmomys harringtoni
NMNH	516132	Desmomys harringtoni
NMNH	516133	Desmomys harringtoni
NMNH	516134	Desmomys harringtoni
NMNH	516135	Desmomys harringtoni
NMNH	200267	Echiothrix leucura
NMNH	200268	Echiothrix leucura
NMNH	217803	Echiothrix leucura
NMNH	217807	Echiothrix leucura
NMNH	219741	Echiothrix leucura
NMNH	219743	Echiothrix leucura
MCZ	14883	Golunda ellioti
NMNH	327130	Golunda ellioti
NMNH	327131	Golunda ellioti
NMNH	327132	Golunda ellioti
NMNH	369173	Golunda ellioti
MCZ	26661	Grammomys dolichurus
MCZ	24046	Grammomys macmillani
MCZ	44808	Grammomys macmillani
MCZ	44809	Grammomys macmillani
MCZ	45255	Grammomys macmillani
MCZ	38234	Hapalomys delacouri
MCZ	14705	Hybomys univittatus
MCZ	14706	Hybomys univittatus
MCZ	14707	Hybomys univittatus
MCZ	14708	Hybomys univittatus
MCZ	17622	Hybomys univittatus
MCZ	29216	Hydromys chrysogaster
MCZ	29218	Hydromys chrysogaster
MCZ	31673	Lemniscomys striatus
MCZ	31678	Lemniscomys striatus
MCZ	31680	Lemniscomys striatus
MCZ	31681	Lemniscomys striatus
NMNH	412779	Lemniscomys striatus
NMNH	412780	Lemniscomys striatus
NMNH	412781	Lemniscomys striatus
NMNH	412782	Lemniscomys striatus
NMNH	412784	Lemniscomys striatus
NMNH	412785	Lemniscomys striatus
NMNH	412786	Lemniscomys striatus
NMNH	412787	Lemniscomys striatus
NMNH	412791	Lemniscomys striatus
NMNH	414480	Lemniscomys striatus
NMNH	420586	Lemniscomys striatus
NMNH	420587	Lemniscomys striatus
NMNH	420588	Lemniscomys striatus
NMNH	420589	Lemniscomys striatus
NMNH	420590	Lemniscomys striatus
NMNH	420591	Lemniscomys striatus
NMNH	488881	Lenothrix canus
NMNH	488883	Lenothrix canus
NMNH	488884	Lenothrix canus
NMNH	488885	Lenothrix canus
NMNH	488886	Lenothrix canus
NMNH	488887	Lenothrix canus
NMNH	488888	Lenothrix canus
NMNH	488889	Lenothrix canus
NMNH	488890	Lenothrix canus
MCZ	36490	Leopoldamys sabanus
MCZ	36762	Leopoldamys sabanus
MCZ	36803	Leopoldamys sabanus
MCZ	36921	Leopoldamys sabanus
NMNH	357512	Leptomys ernstmayri
NMNH	144621	Limnomys sibuanus
NMNH	297608	Lorentzimys nouhuysi
NMNH	585612	Lorentzimys nouhuysi
NMNH	585614	Lorentzimys nouhuysi
NMNH	585615	Lorentzimys nouhuysi
NMNH	585616	Lorentzimys nouhuysi
MCZ	14646	Malacomys longipes
MCZ	14687	Malacomys longipes
MCZ	14688	Malacomys longipes
MCZ	14689	Malacomys longipes
MCZ	17648	Malacomys longipes
NMNH	219682	Margaretamys beccarii
NMNH	219683	Margaretamys beccarii
NMNH	219684	Margaretamys beccarii
NMNH	219685	Margaretamys beccarii
MCZ	44061	Mastomys coucha
MCZ	44062	Mastomys coucha
MCZ	44063	Mastomys coucha
MCZ	44065	Mastomys coucha
MCZ	36467	Maxomys alticola
MCZ	36468	Maxomys alticola
MCZ	36469	Maxomys alticola
MCZ	36470	Maxomys alticola
MCZ	36475	Maxomys alticola
MCZ	36507	Maxomys alticola
MCZ	36509	Maxomys alticola
MCZ	36510	Maxomys alticola
NMNH	292839	Maxomys alticola
NMNH	292840	Maxomys alticola
NMNH	292840	Maxomys alticola
NMNH	292842	Maxomys alticola
NMNH	292845	Maxomys alticola
NMNH	292848	Maxomys alticola
NMNH	292861	Maxomys alticola
NMNH	292864	Maxomys alticola
NMNH	292866	Maxomys alticola
NMNH	292867	Maxomys alticola
NMNH	292870	Maxomys alticola
MCZ	36193	Maxomys whiteheadi
MCZ	36220	Maxomys whiteheadi
NMNH	124978	Maxomys whiteheadi
NMNH	124983	Maxomys whiteheadi
NMNH	125014	Maxomys whiteheadi
NMNH	125015	Maxomys whiteheadi
NMNH	125018	Maxomys whiteheadi
MCZ	29241	Melomys cervinipes
MCZ	29242	Melomys cervinipes
MCZ	29243	Melomys cervinipes
MCZ	29244	Melomys cervinipes
MCZ	29897	Melomys velpis
MCZ	29898	Melomys velpis
MCZ	36294	Micaelamys namaquensis
MCZ	36846	Micaelamys namaquensis
MCZ	36847	Micaelamys namaquensis
MCZ	36927	Micaelamys namaquensis
MCZ	36961	Micaelamys namaquensis
MCZ	43402	Micromys minutus
MCZ	43403	Micromys minutus
MCZ	43404	Micromys minutus
MCZ	14884	Millardia meltada
NMNH	326582	Millardia meltata
NMNH	354018	Millardia meltata
NMNH	369174	Millardia meltata
NMNH	369175	Millardia meltata
NMNH	369176	Millardia meltata
NMNH	369177	Millardia meltata
NMNH	369178	Millardia meltata
NMNH	369179	Millardia meltata
NMNH	369180	Millardia meltata
NMNH	369181	Millardia meltata
NMNH	369182	Millardia meltata
NMNH	369183	Millardia meltata
NMNH	369197	Millardia meltata
NMNH	369198	Millardia meltata
NMNH	369199	Millardia meltata
NMNH	369203	Millardia meltata
NMNH	411150	Millardia meltata
NMNH	411151	Millardia meltata
NMNH	411152	Millardia meltata
MCZ	63120	Mus musculus
MCZ	63121	Mus musculus
MCZ	63122	Mus musculus
MCZ	63123	Mus musculus
MCZ	63124	Mus musculus
MCZ	63125	Mus musculus
MCZ	63126	Mus musculus
MCZ	63127	Mus musculus
MCZ	63128	Mus musculus
NMNH	183603	Mylomys dybowskii
NMNH	183608	Mylomys dybowskii
NMNH	183609	Mylomys dybowskii
NMNH	183610	Mylomys dybowskii
NMNH	183611	Mylomys dybowskii
NMNH	183613	Mylomys dybowskii
NMNH	161815	Myomyscus brockmani
NMNH	161817	Myomyscus brockmani
NMNH	161818	Myomyscus brockmani
NMNH	161819	Myomyscus brockmani
NMNH	161820	Myomyscus brockmani
NMNH	161821	Myomyscus brockmani
NMNH	161822	Myomyscus brockmani
NMNH	161823	Myomyscus brockmani
NMNH	161824	Myomyscus brockmani
NMNH	161825	Myomyscus brockmani
NMNH	161826	Myomyscus brockmani
NMNH	161827	Myomyscus brockmani
NMNH	161828	Myomyscus brockmani
NMNH	161831	Myomyscus brockmani
NMNH	343807	Myotomys unisulcatus
NMNH	343808	Myotomys unisulcatus
NMNH	343809	Myotomys unisulcatus
NMNH	343810	Myotomys unisulcatus
NMNH	343811	Myotomys unisulcatus
MCZ	25329	Nesokia indica
MCZ	25330	Nesokia indica
MCZ	24272	Niviventer confucianus
MCZ	24273	Niviventer confucianus
MCZ	24274	Niviventer confucianus
MCZ	24275	Niviventer confucianus
MCZ	24276	Niviventer confucianus
MCZ	24277	Niviventer confucianus
MCZ	35787	Niviventer confucianus
MCZ	35788	Niviventer confucianus
MCZ	35792	Niviventer confucianus
MCZ	35793	Niviventer confucianus
MCZ	35861	Niviventer confucianus
MCZ	35795	Niviventer fulvescens
MCZ	29398	Notomys alexis
MCZ	29399	Notomys alexis
MCZ	29745	Notomys alexis
MCZ	29746	Notomys alexis
MCZ	39650	Notomys alexis
MCZ	58190	Notomys alexis
MCZ	58191	Notomys alexis
NMNH	284350	Notomys aquilo
NMNH	284351	Notomys aquilo
NMNH	284352	Notomys aquilo
NMNH	284355	Notomys aquilo
NMNH	284357	Notomys aquilo
NMNH	284358	Notomys aquilo
NMNH	284359	Notomys aquilo
MCZ	17928	Oenomys hypoxanthus
MCZ	30266	Oenomys hypoxanthus
MCZ	37977	Oenomys hypoxanthus
MCZ	39289	Oenomys hypoxanthus
MCZ	45284	Oenomys hypoxanthus
MCZ	26637	Otomys typus
MCZ	26638	Otomys typus
MCZ	26640	Otomys typus
MCZ	34372	Otomys typus
NMNH	259506	Otomys typus
NMNH	516058	Otomys typus
NMNH	516059	Otomys typus
NMNH	516060	Otomys typus
NMNH	516061	Otomys typus
MCZ	51098	Papagomys armandvillei
MCZ	51101	Papagomys armandvillei
MCZ	36959	Parotomys littledalei
MCZ	37122	Parotomys littledalei
MCZ	37123	Parotomys littledalei
NMNH	343921	Parotomys littledalei
NMNH	343923	Parotomys littledalei
NMNH	343932	Parotomys littledalei
NMNH	343936	Parotomys littledalei
NMNH	343939	Parotomys littledalei
NMNH	343942	Parotomys littledalei
NMNH	217679	Paruromys dominator
NMNH	217680	Paruromys dominator
NMNH	217681	Paruromys dominator
NMNH	217685	Paruromys dominator
NMNH	217686	Paruromys dominator
NMNH	217687	Paruromys dominator
MCZ	43934	Pelomys fallax
NMNH	183651	Pelomys fallax
NMNH	183656	Pelomys fallax
NMNH	183657	Pelomys fallax
NMNH	183661	Pelomys fallax
NMNH	183662	Pelomys fallax
NMNH	183664	Pelomys fallax
NMNH	183665	Pelomys fallax
MCZ	35041	Phloeomys pallidus
NMNH	488797	Pithecheir parvus
NMNH	488798	Pithecheir parvus
NMNH	488798	Pithecheir parvus
NMNH	488799	Pithecheir parvus
NMNH	488800	Pithecheir parvus
NMNH	488801	Pithecheir parvus
NMNH	488802	Pithecheir parvus
NMNH	488804	Pithecheir parvus
NMNH	357495	Pogonomys loriae
NMNH	357496	Pogonomys loriae
NMNH	357497	Pogonomys loriae
MCZ	29338	Pogonomys macrourus
MCZ	29339	Pogonomys macrourus
MCZ	31393	Praomys jacksoni
MCZ	31394	Praomys jacksoni
MCZ	31395	Praomys jacksoni
MCZ	31396	Praomys jacksoni
MCZ	31397	Praomys jacksoni
MCZ	31398	Praomys jacksoni
MCZ	31399	Praomys jacksoni
MCZ	31415	Praomys jacksoni
MCZ	29406	Pseudomys hermannsburgensis
MCZ	29407	Pseudomys hermannsburgensis
MCZ	29408	Pseudomys hermannsburgensis
MCZ	29770	Pseudomys hermannsburgensis
NMNH	238501	Pseudomys higginsi
NMNH	238502	Pseudomys higginsi
NMNH	238503	Pseudomys higginsi
NMNH	238504	Pseudomys higginsi
NMNH	238506	Pseudomys higginsi
NMNH	238509	Pseudomys higginsi
MCZ	16324	Rattus rattus
MCZ	16327	Rattus rattus
MCZ	16328	Rattus rattus
MCZ	16329	Rattus rattus
MCZ	37292	Rattus rattus
MCZ	38873	Rattus rattus
MCZ	39156	Rattus rattus
MCZ	26591	Rhabdomys pumilio
MCZ	26593	Rhabdomys pumilio
MCZ	26594	Rhabdomys pumilio
MCZ	26595	Rhabdomys pumilio
MCZ	26597	Rhabdomys pumilio
NMNH	573576	Rhynchomys isarogensis
NMNH	573577	Rhynchomys isarogensis
NMNH	573580	Rhynchomys isarogensis
NMNH	573585	Rhynchomys isarogensis
NMNH	573903	Rhynchomys isarogensis
NMNH	573905	Rhynchomys isarogensis
NMNH	573906	Rhynchomys isarogensis
NMNH	573911	Rhynchomys isarogensis
NMNH	573912	Rhynchomys isarogensis
NMNH	259499	Stenocephalemys albipes
NMNH	259500	Stenocephalemys albipes
NMNH	515291	Stenocephalemys albipes
NMNH	515294	Stenocephalemys albipes
NMNH	515298	Stenocephalemys albipes
NMNH	515302	Stenocephalemys albipes
NMNH	515322	Stenocephalemys albipes
NMNH	515356	Stenocephalemys albipes
NMNH	515358	Stenocephalemys albipes
NMNH	515390	Stenocephalemys albipes
NMNH	515403	Stenocephalemys albipes
NMNH	515405	Stenocephalemys albipes
NMNH	580134	Stochomys longicaudatus
NMNH	580303	Stochomys longicaudatus
NMNH	580304	Stochomys longicaudatus
NMNH	580305	Stochomys longicaudatus
NMNH	580310	Stochomys longicaudatus
NMNH	580311	Stochomys longicaudatus
NMNH	580314	Stochomys longicaudatus
NMNH	581773	Stochomys longicaudatus
MCZ	8042	Sundamys muelleri
MCZ	8724	Sundamys muelleri
NMNH	144617	Tarsomys apoensis
NMNH	380127	Thallomys nigricauda
NMNH	380128	Thallomys nigricauda
NMNH	380129	Thallomys nigricauda
NMNH	380130	Thallomys nigricauda
NMNH	380132	Thallomys nigricauda
NMNH	380133	Thallomys nigricauda
NMNH	380134	Thallomys nigricauda
NMNH	380136	Thallomys nigricauda
NMNH	380137	Thallomys nigricauda
NMNH	380139	Thallomys nigricauda
NMNH	380141	Thallomys nigricauda
NMNH	340822	Thamnomys venustus
NMNH	340823	Thamnomys venustus
NMNH	340824	Thamnomys venustus
NMNH	340825	Thamnomys venustus
NMNH	340826	Thamnomys venustus
NMNH	278755	Tokudaia muenninki
NMNH	278756	Tokudaia muenninki
NMNH	278759	Tokudaia muenninki
NMNH	278760	Tokudaia muenninki
NMNH	278761	Tokudaia muenninki
NMNH	278762	Tokudaia muenninki
NMNH	278763	Tokudaia muenninki
NMNH	238447	Uromys caudimaculatus
NMNH	295063	Uromys caudimaculatus
NMNH	295064	Uromys caudimaculatus
MCZ	32086	Zelotomys hildegardeae
NMNH	284320	Zyzomys argurus
NMNH	284323	Zyzomys argurus
NMNH	284324	Zyzomys argurus
NMNH	284325	Zyzomys argurus
NMNH	284327	Zyzomys argurus
NMNH	284328	Zyzomys argurus
NMNH	284329	Zyzomys argurus
70 genera
79 species
500 specimens
